# Supplementary material for: Tear Film Alterations in Type 2 Diabetes Mellitus: A Systematic Review and Meta-Analysis
Source: Diagnostics (Basel). 2025 Dec 6;15(24):3104. doi: 10.3390/diagnostics15243104 (PMC12732288; doi:10.3390/diagnostics15243104)
Supplement: Supplementary file 1 [file diagnostics-15-03104-s001.zip]

Archive with 1 entries (1 files):
- diagnostics-3981671-supplementary.pdf
